# Supplementary material for: Phytoextracts for Human Health from Raw and Roasted Hazelnuts and from Hazelnut Skin and Oil: A Narrative Review
Source: Nutrients. 2023 May 23;15(11):2421. doi: 10.3390/nu15112421 (PMC10255299; doi:10.3390/nu15112421)
Supplement: Supplementary file 1 [file nutrients-15-02421-s001.zip]

Archive with 1 entries (1 files):
- nutrients-2381821-supplementary.pdf
